# Supplementary material for: Increases in [3H]Muscimol and [3H]Flumazenil Binding in the Dorsolateral Prefrontal Cortex in Schizophrenia Are Linked to α4 and γ2S mRNA Levels Respectively
Source: PLoS One. 2013 Jan 8;8(1):e52724. doi: 10.1371/journal.pone.0052724 (PMC3540049; doi:10.1371/journal.pone.0052724)
Supplement: Table S1 — Pearson's correlations between continuous variables, binding, and mRNA expression. (XLS) [file pone.0052724.s002.xls]

## Sheet: Sheet1
	Table S1. Pearson's correlations between continuous variables, binding and mRNA expression.
	WHOLE COHORT		[3H]Muscimol		[3H]Flumazenil
			Superficial Layers	Deep Layers	Superficial Layers	Deep Layers	β1	β2	β3	γ1	γ2	γ2S	γ2L	γ3	δ
	Age at death	r	-0.524	-0.523	-0.202	-0.196	-0.073	-0.235	-0.434	0.162	0.074	-0.351	0.134	-0.32	-0.094
		p	0	0	0.087	0.096	0.536	0.044	0	0.167	0.533	0.002	0.255	0.005	0.427
	pH	r	0.067	0.033	0.411	0.289	-0.355	0.23	0.376	-0.59	0.081	0.288	0.079	-0.006	0.06
		p	0.568	0.781	0	0.013	0.002	0.049	0.001	0	0.493	0.013	0.501	0.962	0.613
	PMI	r	0.044	0.048	0.03	-0.022	-0.149	0.056	0.153	-0.213	0.073	-0.015	0.023	-0.132	0.053
		p	0.713	0.685	0.798	0.851	0.206	0.633	0.192	0.068	0.537	0.897	0.847	0.261	0.651
	Freezer Storage Months	r	0.425	0.403	0.434	0.526	0.072	0.263	0.277	-0.003	-0.062	0.508	0.349	0.3	-0.149
		p	0	0	0	0	0.54	0.024	0.017	0.979	0.602	0	0.002	0.009	0.204
	Brain Volume	r	-0.04	-0.083	0.068	0.108	-0.2	0.043	0.193	-0.141	-0.095	0.127	-0.041	-0.261	-0.07
		p	0.733	0.479	0.565	0.363	0.087	0.718	0.1	0.232	0.421	0.282	0.727	0.025	0.555
	Brain Weight	r	-0.022	-0.051	0.074	0.103	-0.139	0.116	0.219	-0.158	-0.028	0.206	0.024	-0.186	-0.014
		p	0.851	0.667	0.536	0.385	0.239	0.326	0.061	0.177	0.815	0.078	0.84	0.113	0.903
	RIN	r	0.234	0.153	0.298	0.173	-0.176	0.235	0.453	-0.208	0.051	0.227	0	0.031	-0.142
		p	0.045	0.193	0.011	0.142	0.133	0.044	0	0.075	0.667	0.051	0.998	0.795	0.226
	CON ONLY		[3H]Muscimol		[3H]Flumazenil
			Superficial Layers	Deep Layers	Superficial Layers	Deep Layers	β1	β2	β3	γ1	γ2	γ2S	γ2L	γ3	δ
	Age at death	r	-0.329	-0.365	-0.232	-0.277	-0.093	-0.297	-0.518	0.173	0.285	-0.428	0.152	-0.384	-0.204
		p	0.046	0.026	0.167	0.097	0.585	0.074	0.001	0.306	0.087	0.008	0.37	0.019	0.227
	pH	r	-0.051	-0.029	0.432	0.388	-0.509	0.064	0.259	-0.673	0.017	0.085	-0.108	-0.221	-0.07
		p	0.765	0.865	0.008	0.018	0.001	0.707	0.122	0	0.92	0.615	0.525	0.19	0.68
	PMI	r	0.123	0.145	0.148	0.162	-0.121	0.205	-0.017	-0.189	0.097	-0.191	-0.186	-0.143	0.166
		p	0.469	0.393	0.381	0.338	0.475	0.224	0.921	0.263	0.567	0.258	0.271	0.398	0.325
	Freezer Storage Months	r	0.413	0.391	0.34	0.481	-0.108	0.13	0.434	-0.137	-0.255	0.541	0.404	0.095	-0.216
		p	0.011	0.011	0.039	0.003	0.524	0.444	0.007	0.42	0.128	0.001	0.013	0.577	0.199
	Brain Volume	r	-0.112	-0.108	0.191	0.347	0.052	0.31	0.344	0.076	-0.035	0.44	0.249	-0.106	-0.031
		p	0.508	0.523	0.256	0.035	0.761	0.061	0.037	0.657	0.839	0.006	0.137	0.532	0.454
	Brain Weight	r	-0.096	-0.064	0.165	0.304	0.09	0.363	0.371	-0.007	-0.008	0.483	0.256	-0.065	-0.002
		p	0.572	0.707	0.33	0.067	0.595	0.027	0.024	0.965	0.964	0.002	0.126	0.703	0.989
	RIN	r	0.145	0.143	0.337	0.31	-0.317	0.067	0.417	-0.185	-0.187	0.071	-0.142	-0.15	-0.37
		p	0.391	0.4	0.041	0.062	0.056	0.694	0.01	0.274	0.268	0.675	0.402	0.376	0.024
	SCZ ONLY		[3H]Muscimol		[3H]Flumazenil
			Superficial Layers	Deep Layers	Superficial Layers	Deep Layers	β1	β2	β3	γ1	γ2	γ2S	γ2L	γ3	δ
	Age at death	r	-0.729	-0.694	-0.177	-0.112	-0.052	-0.21	-0.347	0.153	-0.11	-0.302	0.125	-0.284	0.03
		p	0	0	0.302	0.515	0.761	0.212	0.035	0.366	0.512	0.069	0.46	0.088	0.858
	pH	r	0.201	0.117	0.436	0.233	-0.203	0.339	0.501	-0.519	0.143	0.452	0.21	0.138	0.169
		p	0.233	0.49	0.008	0.172	0.228	0.04	0.002	0.001	0.4	0.005	0.213	0.414	0.319
	PMI	r	-0.059	-0.071	-0.112	-0.247	-0.175	-0.016	0.287	-0.287	0.043	0.074	0.142	-0.125	0.02
		p	0.727	0.675	0.514	0.146	0.299	0.927	0.085	0.157	0.799	0.664	0.403	0.462	0.905
	Freezer Storage Months	r	0.417	0.394	0.509	0.549	0.291	0.378	0.088	0.221	0.108	0.33	0.33	0.491	-0.012
		p	0.1	0.016	0.002	0.002	0.08	0.021	0.607	0.189	0.524	0.046	0.046	0.002	0.945
	Brain Volume	r	0.039	-0.034	0.023	-0.025	-0.402	-0.072	0.093	-0.379	-0.124	-0.034	-0.193	-0.346	-0.15
		p	0.82	0.844	0.892	0.885	0.014	0.673	0.585	0.021	0.465	0.841	0.252	0.036	0.376
	Brain Weight	r	0.085	0.022	0.08	0.03	-0.332	0.009	0.121	-0.356	-0.024	0.069	-0.104	-0.262	-0.1
		p	0.616	0.896	0.643	0.863	0.044	0.956	0.476	0.031	0.888	0.684	0.542	0.118	0.558
	RIN	r	0.331	0.182	0.288	0.058	-0.034	0.345	0.493	-0.25	0.252	0.35	0.098	0.155	0.084
		p	0.046	0.281	0.088	0.737	0.843	0.037	0.002	0.136	0.133	0.034	0.566	0.361	0.621
